# Supplementary material for: Overexpression of GmbZIP59 Confers Broad-Spectrum Stress Resistance in Arabidopsis thaliana and Rice (Oryza sativa)
Source: Plants (Basel). 2025 Oct 30;14(21):3326. doi: 10.3390/plants14213326 (PMC12608880; doi:10.3390/plants14213326)
Supplement: Supplementary file 1 [file plants-14-03326-s001.zip › Supplementary Table S1.xlsx]

## Sheet: Sheet1
Table S1 qRT-PCR data.
Arabidopsis (salt treatment)	Time (h)	AtCOR6-6											AtSTZ											AtWRKY26
		WT			OE-13				OE-20				WT			OE-13				OE-20				WT			OE-13				OE-20
		RQ	standard ERRPR	P-value	RQ	standard ERRPR	P-value	Power analysis	RQ	standard ERRPR	P-value	Power analysis	RQ	standard ERRPR	P-value	RQ	standard ERRPR	P-value	Power analysis	RQ	standard ERRPR	P-value	Power analysis	RQ	standard ERRPR	P-value	RQ	standard ERRPR	P-value	Power analysis	RQ	standard ERRPR	P-value	Power analysis
	0h	1.00087	0.0329206	1	1.35164	0.0462247	0.00348096	0.999643	2.12403	0.223741	2.41425e-05	1	1.00032	0.0236897	1	4.21244	0.141196	2.33698e-05	1	2.98944	0.479722	4.44691e-05	1	1.00617	0.0768887	0	1.12939	0.116665	0.427648	0.133983	1.17739	0.00260245	0.130446	0.423865
	24h	1.45652	0.290976	1	1.63062	0.449811	0.00447882	0.998961	1.63062	0.327588	0.115294	0.945832	2.93428	0.04073	1	1.88405	0.339221	0.000691927	1	2.92958	0.282202	0.987515	0.057137	2.12176	0.308628	0	4.85688	0.0223915	4.40988e-06	1	4.77298	0.155588	0.000112147	1
	48h	3.53023	0.320171	1	7.51853	1.54991	7.90156e-08	1	13.3706	0.40589	4.98499e-07	1	2.01871	0.376515	1	6.11974	0.11061	3.81923e-06	1	6.45072	0.304637	0.000133195	1	7.10312	0.249454	0	9.0151	0.367061	0.00577769	0.997033	8.26393	0.142709	0.00346307	0.999662
	Time (h)	AtRD29B											AtABI5											AtABA2
		WT			OE-13				OE-20				WT			OE-13				OE-20				WT			OE-13				OE-20
		RQ	standard ERRPR	P-value	RQ	standard ERRPR	P-value	Power analysis	RQ	standard ERRPR	P-value	Power analysis	RQ	standard ERRPR	P-value	RQ	standard ERRPR	P-value	Power analysis	RQ	standard ERRPR	P-value	Power analysis	RQ	standard ERRPR	P-value	RQ	standard ERRPR	P-value	Power analysis	RQ	standard ERRPR	P-value	Power analysis
	0h	1.00675	0.07994	1	2.78817	0.224773	0.0017191	0.999995	2.30004	0.382438	0.0296504	0.851829	1.00297	0.0548958	1	1.36908	0.177349	0.119888	0.451761	1.14803	0.122076	0.339438	0.177145	1.00374	0.0583221	1	1.17315	0.0071595	0.0448769	0.847729	1.25995	0.216513	0.316941	0.801747
	24h	1.63032	0.026477	1	5.36695	0.0928382	2.6615e-06	1	4.02895	0.0278291	3.93941e-07	1	0.419506	0.0945536	1	0.495451	0.119174	0.17985	0.329404	0.495451	0.00499808	0.467458	0.117668	1.85961	0.0571111	1	4.31932	0.0778003	1.40768e-05	1	5.77929	0.112993	6.48558e-06	1
	48h	1.14289	0.0463248	1	12.4139	0.151261	2.3255e-07	1	8.73677	0.0725539	9.89843e-08	1	5.71196	0.282836	1	11.1339	0.545544	0.000149933	1	10.5977	0.431498	9.69701e-05	1	1.84554	0.0442898	1	3.57073	0.150258	7.76695e-05	1	4.12338	0.0434616	9.02869e-07	1
Rice (Salt treatment)	Time (h)	DREB2A											RD29A
		WT			OE-1				OE-2				WT			OE-1				OE-2
		RQ	standard ERRPR	P-value	RQ	standard ERRPR	P-value	Power analysis	RQ	standard ERRPR	P-value	Power analysis	RQ	standard ERRPR	P-value	RQ	standard ERRPR	P-value	Power analysis	RQ	standard ERRPR	P-value	Power analysis
	0h	1.0001	0.010089	1	1.13293	0.0776461	0.165033	0.357048	1.33489	0.0081735	1.34403e-05	1	1.00011	0.0105415	1	2.8439	0.162144	0.000343892	1	2.28682	0.00527755	4.22536e-08	1
	24h	25.1072	0.116287	1	83.519	1.8373	5.88129e-06	1	87.1364	3.13687	3.8687e-05	1	53.694	0.214876	1	59.3746	2.10417	0.0549016	0.860568	70.4286	2.23396	0.00172835	0.999995
	48h	27.325	2.96743	1	62.6852	0.38382	0.000293475	1	65.8467	1.46635	0.00031156	1	40.1041	1.63289	1	47.9652	0.962694	0.0142929	0.959751	54.2149	0.763196	0.00143732	0.999999
	Time (h)	DREB2B											LEA3
		WT			OE-1				OE-2				WT			OE-1				OE-2
		RQ	standard ERRPR	P-value	RQ	standard ERRPR	P-value	Power analysis	RQ	standard ERRPR	P-value	Power analysis	RQ	standard ERRPR	P-value	RQ	standard ERRPR	P-value	Power analysis	RQ	standard ERRPR	P-value	Power analysis
	0h	1.00963	0.0984723	1	1.30969	0.0544354	0.0559915	0.69001	1.07392	0.0473041	0.587795	0.0870428	1.003	0.052	1	1.076	0.17	0.642388	0.0776372	1.23	0.087	0.0816085	0.575249
	24h	9.47504	0.224388	1	26.438	0.76999	2.95418e-05	1	27.7881	1.28045	0.000147361	1	14.938	0.78	1	25.15	0.88	6.69652e-06	1	33.515	0.175	0.000115887	1
	48h	8.05061	0.752351	1	13.6121	0.137318	0.00189971	0.999989	16.6131	0.333436	0.000481855	1	15.871	0.89	1	22.51	0.94	0.00258653	0.999927	21.199	0.65	0.00456654	0.998817
Rice (Drought treatment)	Time (h)	DREB2A											RD29A
		WT			OE-1				OE-2				WT			OE-1				OE-2
		RQ	standard ERRPR	P-value	RQ	standard ERRPR	P-value	Power analysis	RQ	standard ERRPR	P-value	Power analysis	RQ	standard ERRPR	P-value	RQ	standard ERRPR	P-value	Power analysis	RQ	standard ERRPR	P-value	Power analysis
	0h	1.0001	0.010089	1	1.13293	0.0776461	0.165033	0.357048	1.33489	0.0081735	1.34403e-05	1	1.00011	0.0105415	1	2.8439	0.162144	0.000343892	1	2.28682	0.00527755	4.22536e-08	1
	24h	2.45317	0.0732652	1	12.1922	1.06114	0.000789825	1	9.72302	0.305438	2.06513e-05	1	6.19788	0.363286	1	20.9309	1.14677	0.00025521	1	24.4237	0.293206	2.57163e-06	1
	48h	2.7351	0.211075	1	8.61422	0.0525709	1.11422e-05	1	7.76952	0.438256	0.000491929	1	9.40892	0.20513	1	20.0073	0.831754	0.00012799	1	22.2853	0.686501	5.6352e-05	1
	Time (h)	DREB2B											LEA3
		WT			OE-1				OE-2				WT			OE-1				OE-2
		RQ	standard ERRPR	P-value	RQ	standard ERRPR	P-value	Power analysis	RQ	standard ERRPR	P-value	Power analysis	RQ	standard ERRPR	P-value	RQ	standard ERRPR	P-value	Power analysis	RQ	standard ERRPR	P-value	Power analysis
	0h	1.00963	0.0984723	1	1.30969	0.0544354	0.0559915	0.69001	1.07392	0.0473041	0.587795	0.0870428	1.00924	0.0943914	1	1.06959	0.0746505	0.642388	0.0776372	1.23139	0.0173345	0.0816085	0.575249
	24h	7.79551	0.496723	1	14.6931	0.246297	0.000240035	1	11.7589	0.478777	0.00455032	0.998843	2.04297	0.229734	1	5.29694	0.682251	0.0106577	0.980011	6.03733	0.120785	0.000104023	1
	48h	4.40778	0.0268998	1	8.40789	0.653552	0.00362033	0.999583	6.11159	0.202119	0.00112146	1	7.51102	0.305821	1	14.8476	0.570158	0.000344818	1	13.444	0.849809	0.00277861	0.999892
