# Supplementary material for: Overexpression of GmbZIP59 Confers Broad-Spectrum Stress Resistance in Arabidopsis thaliana and Rice (Oryza sativa)
Source: Plants (Basel). 2025 Oct 30;14(21):3326. doi: 10.3390/plants14213326 (PMC12608880; doi:10.3390/plants14213326)
Supplement: Supplementary file 1 [file plants-14-03326-s001.zip › Supplementary Table S2.xlsx]

## Sheet: Sheet1
Table S2 The potential binding sites of AtbZIP44 and AtbZIP53.
Gene name	Gene ID	AtbZIP44 Binding sites (p-value = 0.001)
PR2	AT3G57260.1	3
RD22	AT5G25610	58, -17, -79
COI1	AT2G39940.1	-597, -602
ETR1	AT1G66340	-235, 40
ERF7	AT3G20310	-19
NPR3	AT5G45110	-620, -336
ABI5	AT2G36270
BIP	AT5G42020	68, -112, -552
DREB1B	AT4G25490	-145
ERD1	AT5G51070	-829, -755, 26, 31
EIN2	AT5G03280	-605, -349, -344, -153
Gene name	Gene ID	AtbZIP53 Binding sites (p-value = 0.001)
PR2	AT3G57260.1
RD22	AT5G25610	58, -415
COI1	AT2G39940.1
ETR1	AT1G66340	-810, -512, -71
ERF7	AT3G20310	-458
NPR3	AT5G45110	-620, -479, -424
ABI5	AT2G36270	-282
BIP	AT5G42020	68, -112
DREB1B	AT4G25490	-145
ERD1	AT5G51070	-156, 26
EIN2	AT5G03280	-605, -349, -344
