# Supplementary material for: Overexpression of GmbZIP59 Confers Broad-Spectrum Stress Resistance in Arabidopsis thaliana and Rice (Oryza sativa)
Source: Plants (Basel). 2025 Oct 30;14(21):3326. doi: 10.3390/plants14213326 (PMC12608880; doi:10.3390/plants14213326)
Supplement: Supplementary file 1 [file plants-14-03326-s001.zip › Supplementary Table S3.xlsx]

## Sheet: Sheet1
Table S3 Primers related to GmbZIP59.
Primer for cloning GmbZIP59
GmbZIP59-F	CACCATGGCTTCGATTCC
GmbZIP59-R	AGCAAACAGGCCTTGATTTCCATGG
Pimers for expression profile
Q-GmbZIP59-F	AAGACCTATCCGACGTAGCG
Q-GmbZIP59-R	TGCTCTGAGGATGTCGTTCG
