# Supplementary material for: Overexpression of GmbZIP59 Confers Broad-Spectrum Stress Resistance in Arabidopsis thaliana and Rice (Oryza sativa)
Source: Plants (Basel). 2025 Oct 30;14(21):3326. doi: 10.3390/plants14213326 (PMC12608880; doi:10.3390/plants14213326)
Supplement: Supplementary file 1 [file plants-14-03326-s001.zip › Supplementary Table S4.xlsx]

## Sheet: Sheet1
Table S4 Primers for qPCR under biotic and abiotic stress.
HK2-F	GATTGGTGTCGCTGCTAGTCTC
HK2-R	AGAATTGTGCCTCTTCGCTCTG
AtPR1-F	ACGGGGAAAACTTAGCCTGG
AtPR1-R	TTGGCACATCCGAGTCTCAC
AtPAD3-F	GGAGTCGCTGGCATAACACT
AtPAD3-R	ATGTCTCCTTGACCACGAGC
AtACS6-F	AAACCGATGGCTGCAACAAC
AtACS6-R	ACCGCCTCGTGTCACTAAAG
AtLOX4-F	GATTAGTGCGGACGGTGTGA
AtLOX4-R	TTGGGTCTGGAACAGCCATC
AtICS1-F	AAGGGTCTTGGGGCATTGAT
AtICS1-R	TCTGGACAAAAGCTCGTACCTG
AtPDF1.2-F	TCTCTTTGCTGCTTTCGACG
AtPDF1.2-R	GCATGCATTACTGTTTCCGC
AtCOR6-F	TGGCAAAGCTGAGGAGAAG
AtCOR6-R	GCCGCATCCGATATACTCTTT
AtSTZ-F	CACTAGCCACGTTAGCAGTAG
AtSTZ-R	CTCCGTTGACCATCGAGAAT
AtWRKY26-F	CCTCCCTTGTTCCTACCATCTA
AtWRKY26-R	GACTTGCTTCTGCCCGTATT
AtRD29B-F	GGTCTTCTTCTCCGTTGTAGAC
AtRD29B-R	CTACTCCACCTTCTCACGTATTT
AtABI5-F	GGAGAGATGACACTTGAGGATTT
AtABI5-R	TGGTTCGGGTTTGGATTAGG
AtABA2-F	CTAGGCTTGACTAGGAGTGTTG
AtABA2-R	AAATGAGCCAAAGCGAGTTTAG
OsACTIN-F	ACCACTTCGACCGCCACTACT
OsACTIN-R	ACGCCTAAGCCTGCTGGTT
OsDREB2A-F	AGATTGCTCCGTGCAAGTG
OsDREB2A-R	CTGGAGCTTCTGGTTTTGCT
OsDREB2B-F	TTTGTGGAAAGGCGACAAG
OsDREB2B-R	TGGATCAACCCCTTCGTAGT
OsRD29A-F	TGGATCAAACAGAGGAACCA
OsRD29A-R	CATCTTAGTCGCACCATTCTCA
OsLEA3-F	GGCGCAGTACACCAAGGA
OsLEA3-R	ACCTGCTCACTCGCCTGT
