# Supplementary material for: Overexpression of GmbZIP59 Confers Broad-Spectrum Stress Resistance in Arabidopsis thaliana and Rice (Oryza sativa)
Source: Plants (Basel). 2025 Oct 30;14(21):3326. doi: 10.3390/plants14213326 (PMC12608880; doi:10.3390/plants14213326)
Supplement: Supplementary file 1 [file plants-14-03326-s001.zip › Supplementary Table S5.xlsx]

## Sheet: Sheet1
Table S5 Primer of ChIP-qPCR.
GmACTIN-F	AGCCACACTGTCCCTATCTA
GmACTIN-R	GCTGAGGTGGTGAAGGAATAA
Q-GmPR2-F	GGCTCATGGCCCCACAAGTATAA
Q-GmPR2-R	AGACACCTTC TAGGTTCC
Q-GmRD22-1-F	CGACGCAGGTTTCGTCATAAAC
Q-GmRD22-1-R	GTTCGATTGG TCTTGACC
Q-GmRD22-2-F	GCATCAGTGAGTCGTAGGTT
Q-GmRD22-2-R	GTATTTGTCA GCAGAGTG
Q-GmRD22-3-F	AAATAGTGTCGCCGCCTA
Q-GmRD22-3-R	CGGGTTCACT GATGTAGTAG TG
Q-GmCOI1-F	GCTCCTAGTCCTAGGATGAA
Q-GmCOI1-F	GTAGGACCAA CTTGTTCCGA G
Q-GmETR1-1-F	GGCCTATTTGTGACATGCAAGG
Q-GmETR1-1-R	GTGCAAACAC CATTTCAAGT GG
Q-GmETR1-2-F	GCTGGAAGGACCATTTGTGAAGTC
Q-GmETR1-2-R	CAAAGATCGG ACTTGTGATA C
Q-GmETR1-3-F	TGTCTCTTCCTTTAAAGGCAATCC
Q-GmETR1-3-R	GGGTTGGATT TAGAGAAGGG
Q-GmERF7-1-F	ACCCCCAACGAGAATTAAGG
Q-GmERF7-1-R	CCTTAATTTG TGTTGGTGG
Q-GmERF7-4-F	CTTTCTGTCCCTTTTTTCCCGC
Q-GmERF7-4-R	TAGTGCTGTC TGCAGTGGTC AGCAA
Q-GmNPR3-1-F	AACCTTGGGTCATGCTAACC
Q-GmNPR3-1-R	GGTAACCGAG ACTACCTGTG TT
Q-GmNPR3-2-F	GGGTAACATAACACCCTG
Q-GmNPR3-2-R	TTTTTCATCT GGGGATGGCC C
Q-GmABI5-1-F	CCCTCATGTTGATGGTATGAGTG
Q-GmABI5-1-R	GTGCAATGTG ATTCTTCTTC CCGC
Q-GmABI5-2-F	GCGAAAACATAATGAGGTGT
Q-GmABI5-2-R	TGCAGCGTAT CTCTTGAG
Q-GmABI5-3-F	AACAAGGCTACACATGCGAC
Q-GmABI5-3-R	CCGGCTAAGG TTACCCCACA AAA
Q-GmBIP-F	CCCAACACTAGAAGGAATGG
Q-GmBIP-R	AACTTGAAGC TTGACGCTCG
Q-GmDREBb-1-F	CCTTCCCCTTTCCCTTTCAGTCAA
Q-GmDREBb-1-R	CATGGGTGGG GATTGGTTTG T
Q-GmDREBb-2-F	CCTCACCCTCTCATACATCCTT
Q-GmDREBb-2-R	GCTTCGTTCT TTGAAGTTG
Q-GmERD1-1-F	GGCATGGCTGATGACTGTTACTG
Q-GmERD1-1-R	CCTTTGCTTG ATAGCAGCC
Q-GmERD1-2-F	AGATGGGTCATGGGGCATAGAT
Q-GmERD1-2-R	TTTTCCACGG TCAAGTGC
Q-GmERD1-3-F	CTTAGTCATCAACGAAACCCCCG
Q-GmERD1-3-R	GTTTCGCCGC CAAAAAGTGA
Q-GmEIN2-F	CAACTACTCTCAGACTCTGGTG
Q-GmEIN2-R	GGGGAAAAAC AGAAGCACGA
